# Supplementary material for: Two Novel Variants in the CHRNA2 and SCN2A Genes in Italian Patients with Febrile Seizures
Source: Genes (Basel). 2024 Oct 30;15(11):1407. doi: 10.3390/genes15111407 (PMC11593345; doi:10.3390/genes15111407)
Supplement: Supplementary file 1 [file genes-15-01407-s001.zip]

Archive with 1 entries (1 files):
- genes-3207163-supplementary.pdf
